# Supplementary material for: TSPAN6 reinforces the malignant progression of glioblastoma via interacting with CDK5RAP3 and regulating STAT3 signaling pathway
Source: Int J Biol Sci. 2024 Apr 15;20(7):2440–53. doi: 10.7150/ijbs.85984 (PMC11077372; doi:10.7150/ijbs.85984)
Supplement: Supplementary file 1 — Supplementary figures and tables. [file ijbsv20p2440s1.zip]

Archive with 10 entries (10 files):
- Supplementary Table-2.xlsx
- Supplementary Table-3.xlsx
- TSPAN6+¡-+-2+▌.pdf
- Supplementary figure 1-OS.jpg
- Supplementary figure 2-DSS.jpg
- Supplementary figure 3-PFS.jpg
- Supplementary figure 4(1).tif
- Supplementary Table-1.xlsx
- supplementary legends.pdf
- Figure S5.tif
