# Supplementary material for: TSPAN6 reinforces the malignant progression of glioblastoma via interacting with CDK5RAP3 and regulating STAT3 signaling pathway
Source: Int J Biol Sci. 2024 Apr 15;20(7):2440–53. doi: 10.7150/ijbs.85984 (PMC11077372; doi:10.7150/ijbs.85984)
Supplement: Supplementary file 1 — Supplementary figures and tables. [file ijbsv20p2440s1.zip › Supplementary Table-2.xlsx]

## Sheet: Sheet3
Table S2: The proteins interacted with TSPAN6 identified by LC-MS/MS
Protein names	Gene names	Number of proteins	Peptides	Razor + unique peptides	Unique peptides	Sequence coverage [%]	Unique + razor sequence coverage [%]	Unique sequence coverage [%]	Mol. weight [kDa]	Sequence length	Sequence lengths	Q-value	Score	Intensity	MS/MS Count
Tubulin beta-4B chain;Tubulin beta-4A chain	TUBB4B	3	14	14	2	45.6	45.6	6.5	49.83	445	445;444;444	0	206.15	1058800000	20
Tubulin beta-8 chain	TUBB8	1	5	1	1	16.9	7.2	7.2	49.775	444	444	0	40.529	62616000	1
60S acidic ribosomal protein P0;60S acidic ribosomal protein P0-like	RPLP0	2	4	4	4	23.3	23.3	23.3	34.273	317	317;317	0	32.995	100870000	4
ADP/ATP translocase 3;ADP/ATP translocase 3, N-terminally processed	SLC25A6	1	4	4	1	15.8	15.8	5.4	32.866	298	298	0	29.125	94672000	4
Coronin-1C	CORO1C	1	3	3	3	5.3	5.3	5.3	53.248	474	474	0	26.998	34690000	3
40S ribosomal protein S5;40S ribosomal protein S5, N-terminally processed	RPS5	1	2	2	2	17.2	17.2	17.2	22.876	204	204	0	21.692	23911000	1
Ubiquitin-like protein ISG15	ISG15	1	3	3	3	18.8	18.8	18.8	17.887	165	165	0	20.829	118810000	3
Tetraspanin-6	TSPAN6	1	2	2	2	11	11	11	27.563	245	245	0	17.393	34267000	2
Unconventional myosin-Ib	MYO1B	1	2	2	2	2.9	2.9	2.9	131.98	1136	1136	0	17.37	22582000	2
Interferon-induced GTP-binding protein Mx2;Interferon-induced GTP-binding protein Mx1;Interferon-induced GTP-binding protein Mx1, N-terminally processed	MX2	2	2	2	2	4.2	4.2	4.2	82.088	715	715;662	0	17.041	41960000	2
CDK5 regulatory subunit-associated protein 3	CDK5RAP3	1	1	1	1	2.8	2.8	2.8	56.92	506	506	0	16.378	0	1
Mitochondrial 2-oxoglutarate/malate carrier protein	SLC25A11	1	1	1	1	5.1	5.1	5.1	34.061	314	314	0	15.812	24589000	1
Glial fibrillary acidic protein	GFAP	1	2	1	1	4.4	2.5	2.5	49.88	432	432	0	14.684	0	1
Cofilin-1	CFL1	1	1	1	1	16.9	16.9	16.9	18.502	166	166	0	13.848	21615000	2
40S ribosomal protein S4, X isoform	RPS4X	1	2	2	2	7.2	7.2	7.2	29.597	263	263	0	12.249	0	2
Keratin, type II cytoskeletal 6B	KRT6B	1	11	2	0	16.3	5.1	0	60.066	564	564	0	12.172	70257000	1
Voltage-gated potassium channel subunit beta-2	KCNAB2	1	2	2	2	10.6	10.6	10.6	41	367	367	0	11.593	30598000	2
60S ribosomal protein L7	RPL7	1	2	2	2	12.1	12.1	12.1	29.225	248	248	0	11.432	24848000	2
Probable ATP-dependent RNA helicase DDX17	DDX17	1	1	1	1	1.9	1.9	1.9	80.272	729	729	0	9.3743	0	1
Protein flightless-1 homolog	FLII	1	1	1	1	0.9	0.9	0.9	144.75	1269	1269	0	8.6661	2780800	1
RNA-binding protein EWS	EWSR1	1	1	1	1	2.1	2.1	2.1	68.477	656	656	0	8.4019	67172000	1
Interleukin enhancer-binding factor 3	ILF3	1	1	1	1	1.3	1.3	1.3	95.337	894	894	0	7.7629	17443000	1
60S ribosomal protein L23a	RPL23A	1	1	1	1	8.3	8.3	8.3	17.695	156	156	0	7.3768	19277000	1
60S ribosomal protein L13	RPL13	1	1	1	1	4.7	4.7	4.7	24.261	211	211	0	7.3021	4370400	1
DnaJ homolog subfamily A member 1	DNAJA1	1	1	1	1	3.3	3.3	3.3	44.868	397	397	0	6.7227	13404000	0
Kunitz-type protease inhibitor 2	SPINT2	1	1	1	1	4	4	4	28.228	252	252	0	6.6819	0	1
Nexilin	NEXN	1	1	1	1	1.6	1.6	1.6	80.657	675	675	0	6.6278	31996000	1
Selenoprotein N	SEPN1	1	1	1	1	1.5	1.5	1.5	65.812	590	590	0	6.4975	0	0
E3 ubiquitin-protein ligase RNF213	RNF213	1	1	1	1	0.2	0.2	0.2	591.4	5207	5207	0	6.493	0	0
Ig mu chain C region	IGHM	2	1	1	1	3.8	3.8	3.8	63.485	576	576;453	0	6.4302	45865000	1
Phosphatidate phosphatase LPIN3	LPIN3	1	1	1	1	0.8	0.8	0.8	93.613	851	851	0	6.4044	0	0
40S ribosomal protein S13	RPS13	1	1	1	1	9.9	9.9	9.9	17.222	151	151	0	6.364	0	1
60S ribosomal protein L28	RPL28	1	1	1	1	8	8	8	15.747	137	137	0	6.3557	10432000	1
Zinc finger protein 648	ZNF648	1	1	1	1	1.6	1.6	1.6	62.34	568	568	0	6.3283	71408000	1
D-3-phosphoglycerate dehydrogenase	PHGDH	1	1	1	1	2.8	2.8	2.8	56.65	533	533	0	6.3162	21061000	1
Supervillin	SVIL	1	1	1	1	0.8	0.8	0.8	247.74	2214	2214	0	6.2203	7425600	1
Dapper homolog 1	DACT1	1	1	1	1	1.3	1.3	1.3	90.173	836	836	0	6.1689	0	0
60S ribosomal protein L18	RPL18	1	1	1	1	6.9	6.9	6.9	21.634	188	188	0	6.1123	13306000	1
T-complex protein 1 subunit beta	CCT2	1	1	1	1	1.5	1.5	1.5	57.488	535	535	0	6.0715	113350000	1
NAD kinase 2, mitochondrial	NADK2	1	1	1	1	1.6	1.6	1.6	49.432	442	442	0	6.0473	85765000	1
Peroxiredoxin-1	PRDX1	1	1	1	1	5	5	5	22.11	199	199	0	6.0252	0	1
Zinc finger SWIM domain-containing protein 7	ZSWIM7	1	1	1	1	8.6	8.6	8.6	15.386	140	140	0	6.0143	4799100000	2
Platelet endothelial cell adhesion molecule	PECAM1	1	1	1	1	2.6	2.6	2.6	82.521	738	738	0	6.0018	0	0
C-X-C motif chemokine 14	CXCL14	1	1	1	1	13.5	13.5	13.5	13.077	111	111	0	5.9577	0	1
F-actin-capping protein subunit beta	CAPZB	1	1	1	1	5.1	5.1	5.1	31.35	277	277	0	5.9473	0	1
Zinc finger protein 806	ZNF806	1	1	1	1	2.2	2.2	2.2	67.807	589	589	0	5.9392	0	0
Serine/threonine-protein kinase TAO3	TAOK3	1	1	1	1	0.9	0.9	0.9	105.4	898	898	0	5.9136	46354000	1
Zinc finger protein 429	ZNF429	1	1	1	1	1.8	1.8	1.8	78.152	674	674	0	5.9101	0	0
60S ribosomal protein L29	RPL29	1	1	1	1	9.4	9.4	9.4	17.752	159	159	0	5.9002	10156000	1
Trinucleotide repeat-containing gene 6C protein	TNRC6C	1	1	1	1	0.7	0.7	0.7	175.96	1690	1690	0	5.8868	0	0
Dual specificity protein phosphatase 16	DUSP16	1	1	1	1	1.7	1.7	1.7	73.101	665	665	0	5.877	0	0
Protein FAM196A	FAM196A	1	1	1	1	2.1	2.1	2.1	52.908	479	479	0	5.8509	0	0
Oxygen-dependent coproporphyrinogen-III oxidase, mitochondrial	CPOX	1	1	1	1	2.2	2.2	2.2	50.151	454	454	0	5.8505	9740400	1
Girdin	CCDC88A	1	1	1	1	0.9	0.9	0.9	216.04	1871	1871	0	5.8433	23910000	1
Sarcolemmal membrane-associated protein	SLMAP	1	1	1	1	1.6	1.6	1.6	95.197	828	828	0	5.8388	0	0
Target of EGR1 protein 1	TOE1	1	1	1	1	2.4	2.4	2.4	56.547	510	510	0	5.8241	0	0
60S ribosomal protein L27a	RPL27A	1	1	1	1	7.4	7.4	7.4	16.561	148	148	0	5.8128	12347000	1
Trafficking protein particle complex subunit 5	TRAPPC5	1	1	1	1	6.9	6.9	6.9	20.783	188	188	0	5.7944	0	0
Protein phosphatase 1 regulatory subunit 42	PPP1R42	1	1	1	1	2.6	2.6	2.6	35.48	309	309	0	5.7933	11084000	1
Sarcalumenin	SRL	1	1	1	1	3.8	3.8	3.8	54.43	473	473	0	5.778	0	0
Nuclear receptor subfamily 6 group A member 1	NR6A1	1	1	1	1	2.1	2.1	2.1	54.382	480	480	0	5.7775	27301000	1
Tubulin alpha-1A chain;Tubulin alpha-3E chain	TUBA1A	4	9	1	1	25.1	3.1	3.1	50.135	451	451;450;450;450	0	5.7735	10693000	1
DAZ-associated protein 1	DAZAP1	1	1	1	1	3.9	3.9	3.9	43.383	407	407	0	5.7684	0	1
Protein piccolo	PCLO	1	1	1	1	0.3	0.3	0.3	560.69	5142	5142	0	5.7684	0	0
Electron transfer flavoprotein subunit beta	ETFB	1	1	1	1	3.5	3.5	3.5	27.843	255	255	0	5.765	0	1
Testis-expressed sequence 2 protein	TEX2	1	1	1	1	0.9	0.9	0.9	125.3	1127	1127	0	5.7637	111320000	0
Zinc finger protein 536	ZNF536	1	1	1	1	0.8	0.8	0.8	141.42	1300	1300	0	5.7493	8306500	1
60S ribosomal protein L7a	RPL7A	1	1	1	1	4.1	4.1	4.1	29.995	266	266	0	5.7477	19643000	1
5-3 exoribonuclease 2	XRN2	1	1	1	1	1.6	1.6	1.6	108.58	950	950	0	5.7306	0	0
60S ribosomal protein L7-like 1	RPL7L1	1	1	1	1	3.5	3.5	3.5	29.669	255	255	0	5.723	0	0
Protein strawberry notch homolog 2	SBNO2	1	1	1	1	1	1	1	150.27	1366	1366	0	5.7201	0	0
CD320 antigen	CD320	1	1	1	1	3.2	3.2	3.2	28.991	282	282	0	5.717	268950000	1
Calmodulin-regulated spectrin-associated protein 2	CAMSAP2	1	1	1	1	0.9	0.9	0.9	168.09	1489	1489	0	5.7167	0	0
Ankycorbin	RAI14	1	1	1	1	1.3	1.3	1.3	110.04	980	980	0	5.7166	5987600	0
Protein Hook homolog 2	HOOK2	1	1	1	1	1.3	1.3	1.3	83.206	719	719	0.0053763	5.6928	0	0
Calponin-2;Calponin-3	CNN2	2	1	1	1	3.6	3.6	3.6	33.697	309	309;329	0.0053191	5.6888	11511000	1
Hemicentin-1	HMCN1	1	1	1	1	0.2	0.2	0.2	613.38	5635	5635	1	-2	237400000	1
Period circadian protein homolog 3	PER3	1	1	1	1	0.9	0.9	0.9	131.89	1201	1201	1	-2	24436000	1
Armadillo repeat protein deleted in velo-cardio-facial syndrome	ARVCF	1	1	1	1	1.6	1.6	1.6	104.64	962	962	1	-2	0	0
25-hydroxycholesterol 7-alpha-hydroxylase	CYP7B1	1	1	1	1	1.8	1.8	1.8	58.255	506	506	1	-2	0	0
Putative inactive phosphatidylinositol 4-kinase alpha-like protein P1;Phosphatidylinositol 4-kinase alpha	PI4KAP1	2	1	1	1	3.8	3.8	3.8	29.178	262	262;2102	1	-2	0	0
Nuclear pore complex protein Nup153	NUP153	1	1	1	1	0.9	0.9	0.9	153.94	1475	1475	1	-2	0	0
Protein max	MAX	1	1	1	1	6.9	6.9	6.9	18.275	160	160	1	-2	0	0
Leucine zipper protein 1	LUZP1	1	1	1	1	0.8	0.8	0.8	120.27	1076	1076	1	-2	0	0
Peptide-N(4)-(N-acetyl-beta-glucosaminyl)asparagine amidase	NGLY1	1	1	1	1	1.5	1.5	1.5	74.389	654	654	1	-2	0	0
Cyclin-L2	CCNL2	1	1	1	1	2.1	2.1	2.1	58.147	520	520	1	-2	0	0
RUN and FYVE domain-containing protein 1	RUFY1	1	1	1	1	1.3	1.3	1.3	79.817	708	708	1	-2	0	0
Zinc finger SWIM domain-containing protein 1	ZSWIM1	1	1	1	1	1.6	1.6	1.6	55.07	485	485	1	-2	0	0
Purine-rich element-binding protein gamma	PURG	1	1	1	1	2	2	2	39.555	347	347	1	-2	0	0
