# Supplementary material for: TSPAN6 reinforces the malignant progression of glioblastoma via interacting with CDK5RAP3 and regulating STAT3 signaling pathway
Source: Int J Biol Sci. 2024 Apr 15;20(7):2440–53. doi: 10.7150/ijbs.85984 (PMC11077372; doi:10.7150/ijbs.85984)
Supplement: Supplementary file 1 — Supplementary figures and tables. [file ijbsv20p2440s1.zip › Supplementary Table-3.xlsx]

## Sheet: CC
Table S3: The GO enrichment of TSPAN6 interacting proteins in GBM cells
GO cellular component complete	Item	background gene count	observed gene count	Fold Enrichment	FDR
microtubule minus-end	GO:0036449	7	2	66.85	0.038
cytosolic large ribosomal subunit	GO:0022625	59	10	39.66	2.17e-10
cytosolic ribosome	GO:0022626	105	14	31.2	1.83e-13
cytosolic small ribosomal subunit	GO:0022627	45	4	20.8	0.00369
large ribosomal subunit	GO:0015934	115	10	20.34	5.61e-08
ribosomal subunit	GO:0044391	189	14	17.33	1.71e-10
ribosome	GO:0005840	228	14	14.37	9.46e-10
small ribosomal subunit	GO:0015935	78	4	12	0.0258
cell-substrate junction	GO:0030055	433	14	7.56	1.22e-06
focal adhesion	GO:0005925	423	13	7.19	6.64e-06
ribonucleoprotein complex	GO:1990904	714	18	5.9	4.29e-07
microtubule	GO:0005874	471	10	4.97	0.00265
polymeric cytoskeletal fiber	GO:0099513	808	13	3.76	0.00289
nucleolus	GO:0005730	1002	16	3.74	0.000584
anchoring junction	GO:0070161	1336	21	3.68	2.4e-05
supramolecular fiber	GO:0099512	1047	16	3.58	0.000956
supramolecular polymer	GO:0099081	1056	16	3.54	0.00101
supramolecular complex	GO:0099080	1410	20	3.32	0.00023
extracellular exosome	GO:0070062	2100	23	2.56	0.00169
microtubule cytoskeleton	GO:0015630	1374	15	2.55	0.0421
extracellular vesicle	GO:1903561	2123	23	2.53	0.00193
extracellular organelle	GO:0043230	2124	23	2.53	0.00187
extracellular membrane-bounded organelle	GO:0065010	2124	23	2.53	0.00179
cell junction	GO:0030054	2136	23	2.52	0.00189
cytoskeleton	GO:0005856	2401	25	2.44	0.00163
intracellular non-membrane-bounded organelle	GO:0043232	5225	49	2.19	4.53e-07
non-membrane-bounded organelle	GO:0043228	5226	49	2.19	4.05e-07
cytosol	GO:0005829	5458	44	1.89	0.000314
nucleus	GO:0005634	7682	51	1.55	0.00608
membrane-bounded organelle	GO:0043227	13230	80	1.41	3.06e-06
cytoplasm	GO:0005737	12097	73	1.41	0.000226
organelle	GO:0043226	14064	84	1.4	1.7e-07
intracellular organelle	GO:0043229	13254	79	1.39	1.1e-05
intracellular membrane-bounded organelle	GO:0043231	12154	71	1.37	0.00197
intracellular anatomical structure	GO:0005622	14945	84	1.32	8e-06
GO biological process complete
cytoplasmic translation	GO:0002181	124	12	22.64	8.42e-09
ribosomal large subunit biogenesis	GO:0042273	76	5	15.39	0.0485
translation	GO:0006412	379	12	7.41	0.00078
peptide biosynthetic process	GO:0043043	408	12	6.88	0.00112
amide biosynthetic process	GO:0043604	527	12	5.33	0.0116
peptide metabolic process	GO:0006518	537	12	5.23	0.0112
supramolecular fiber organization	GO:0097435	580	12	4.84	0.0201
cytoskeleton organization	GO:0007010	1240	17	3.21	0.0427
GO molecular function complete
structural constituent of ribosome	GO:0003735	168	14	19.5	9.17e-11
rRNA binding	GO:0019843	67	5	17.46	0.00989
structural constituent of cytoskeleton	GO:0005200	109	5	10.73	0.0486
actin filament binding	GO:0051015	222	7	7.38	0.0306
structural molecule activity	GO:0005198	796	24	7.05	1.74e-10
cadherin binding	GO:0045296	325	8	5.76	0.0435
actin binding	GO:0003779	451	11	5.71	0.00521
cell adhesion molecule binding	GO:0050839	552	11	4.66	0.0165
RNA binding	GO:0003723	1666	24	3.37	0.000155
cytoskeletal protein binding	GO:0008092	1006	14	3.26	0.0443
nucleic acid binding	GO:0003676	4007	33	1.93	0.0474
heterocyclic compound binding	GO:1901363	5983	46	1.8	0.00539
organic cyclic compound binding	GO:0097159	6054	46	1.78	0.00788
Reactome Pathways
Influenza Infection	HSA-168255	154	15	1.34	1.85e-12
Peptide chain elongation	HSA-156902	87	12	1.49	1.9e-11
Viral mRNA Translation	HSA-192823	87	12	1.49	1.9e-11
Selenocysteine synthesis	HSA-2408557	91	12	1.47	1.9e-11
Eukaryotic Translation Termination	HSA-72764	91	12	1.47	1.9e-11
Nonsense Mediated Decay (NMD) independent of the Exon Junction Complex (EJC)	HSA-975956	93	12	1.46	1.9e-11
Influenza Viral RNA Transcription and Replication	HSA-168273	134	13	1.34	1.94e-11
Formation of a pool of free 40S subunits	HSA-72689	99	12	1.44	1.94e-11
Response of EIF2AK4 (GCN2) to amino acid deficiency	HSA-9633012	99	12	1.44	1.94e-11
L13a-mediated translational silencing of Ceruloplasmin expression	HSA-156827	108	12	1.4	3.65e-11
GTP hydrolysis and joining of the 60S ribosomal subunit	HSA-72706	109	12	1.39	3.7e-11
SRP-dependent cotranslational protein targeting to membrane	HSA-1799339	110	12	1.39	3.77e-11
Nonsense Mediated Decay (NMD) enhanced by the Exon Junction Complex (EJC)	HSA-975957	113	12	1.38	4.71e-11
Cellular responses to stress	HSA-2262752	544	20	0.92	5.16e-11
Major pathway of rRNA processing in the nucleolus and cytosol	HSA-6791226	180	13	1.21	2.95e-10
Regulation of expression of SLITs and ROBOs	HSA-9010553	167	12	1.21	1.99e-09
Infectious disease	HSA-5663205	826	20	0.74	4.95e-08
Axon guidance	HSA-422475	547	16	0.82	2.42e-07
Metabolism of amino acids and derivatives	HSA-71291	365	13	0.9	8.23e-07
Disease	HSA-1643685	1548	23	0.52	1.5e-05
Developmental Biology	HSA-1266738	1087	18	0.57	8.92e-05
Metabolism of RNA	HSA-8953854	659	14	0.68	9.42e-05
HSP90 chaperone cycle for steroid hormone receptors (SHR)	HSA-3371497	54	5	1.32	0.0004
Metabolism of proteins	HSA-392499	1977	23	0.42	0.00083
Metabolism	HSA-1430728	2089	22	0.37	0.0058
COPI-independent Golgi-to-ER retrograde traffic	HSA-6811436	50	4	1.26	0.0058
Microtubule-dependent trafficking of connexons from Golgi to the plasma membrane	HSA-190840	18	3	1.57	0.006
Formation of tubulin folding intermediates by CCT/TriC	HSA-389960	24	3	1.45	0.0123
Prefoldin mediated transfer of substrate to CCT/TriC	HSA-389957	27	3	1.4	0.0165
Activation of AMPK downstream of NMDARs	HSA-9619483	27	3	1.4	0.0165
RHO GTPases activate IQGAPs	HSA-5626467	30	3	1.35	0.021
Sealing of the nuclear envelope (NE) by ESCRT-III	HSA-9668328	30	3	1.35	0.021
ER to Golgi Anterograde Transport	HSA-199977	152	5	0.87	0.0314
Gene and protein expression by JAK-STAT signaling after Interleukin-12 stimulation	HSA-8950505	37	3	1.26	0.0333
Chaperonin-mediated protein folding	HSA-390466	94	4	0.98	0.0418
Assembly and cell surface presentation of NMDA receptors	HSA-9609736	42	3	1.21	0.0452
Aggrephagy	HSA-9646399	42	3	1.21	0.0452
Carboxyterminal post-translational modifications of tubulin	HSA-8955332	43	3	1.2	0.0463
COPI-mediated anterograde transport	HSA-6807878	100	4	0.95	0.0482
HCMV Early Events	HSA-9609690	102	4	0.95	0.0498
Wiki Pathways
Cytoplasmic ribosomal proteins	WP477	86	12	1.5	1.04e-11
VEGFA-VEGFR2 signaling pathway	WP3888	428	9	0.67	0.0459

## Sheet: Sheet1
#term ID	term description	observed gene count	background gene count	strength	false discovery rate
