# Supplementary material for: TSPAN6 reinforces the malignant progression of glioblastoma via interacting with CDK5RAP3 and regulating STAT3 signaling pathway
Source: Int J Biol Sci. 2024 Apr 15;20(7):2440–53. doi: 10.7150/ijbs.85984 (PMC11077372; doi:10.7150/ijbs.85984)
Supplement: Supplementary file 1 — Supplementary figures and tables. [file ijbsv20p2440s1.zip › Supplementary Table-1.xlsx]

## Sheet: Supplementary Figure 1
Table S1: The TOP 20 overexpressed genes in GBM compared with normal tissues
Gene	Normal	GBM	Fold change	GEPIA	UALCAN
MEOX1	0.29169	6.73123	23.0767	-	-
ZMYND10	0.881785	12.6377	14.332	+	+
TFPI	0.154155	1.80865	11.7326	+	+
MCUB	0.727169	6.81982	9.37859	+	-
CD99	0.95239	8.40705	8.82732	+	+
TMEM176A	1.15156	8.78083	7.62513	+	+
WNT16	0.331242	2.49106	7.52035	-	-
PLXND1	0.813189	4.05032	4.98078	-	-
TSPAN6	1.45225	6.91983	4.76491	+	+
POLR2J	2.43415	9.75711	4.00843	+	+
KLHL13	0.329976	1.00679	3.05108	+	+
LAP3	0.86676	2.53256	2.92187	+	+
COPZ2	2.03404	5.89649	2.8989	+	+
CROT	1.42988	4.04624	2.82977	+	+
FUCA2	0.635033	1.7658	2.78065	+	+
WDR54	2.74667	7.39905	2.69382	-	-
UPF1	0.842883	1.93499	2.29568	-	-
SLC25A13	2.72356	5.88436	2.16054	+	-
ST7	2.44124	5.18405	2.12353	+	+
SARM1	2.84455	6.01269	2.11376	-	+
